# Supplementary material for: Prognostic Factors for Repair Integrity After Arthroscopic Rotator Cuff Repair: A Systematic Review and Meta-analysis
Source: Orthop J Sports Med. 2026 Jul 8;14(7):23259671261455856. doi: 10.1177/23259671261455856 (PMC13346710; doi:10.1177/23259671261455856)
Supplement: sj-xlsx-1-ojs-10.1177_23259671261455856 – Supplemental material for Prognostic Factors for Repair Integrity After Arthroscopic Rotator Cuff Repair: A Systematic Review and Meta-analysis [file sj-xlsx-1-ojs-10.1177_23259671261455856.xlsx]

## Sheet: Sheet1
refid	Author	Year	Outcome	Outcome definition	Outcome timing	Prognostic factor studied	Prognostic factor definition	Association direction	Prognostic factor type	Factor type definition	Multivariable estimate type	Multivariable effect size	Reworked	Multivariable effect size accuracy	Multivariable effect estimate significance
4661	Le, B.T.	2014	Repair Integrity	Image based evaluation with ultrasonography at 6-month follow-up, evaluated by 1 for 2 experienced musculoskeletal sonographers (no classification mentionned)	6	Dem: Age	Age of patients at the time of the surgery (in year)	Positive association: as the age of patient increases, so does the risk of defect	Continuous		Odds Ratio	1.04	1	na	0.0001
1427	Tan, M.	2016	Repair Integrity	Image based evaluation with ultrasound at 6-month follow-up, comparison with the pre-operative images by the same sonographer (no classification mentionned)	6	Dem: Age	Age of patients at the time of the surgery (in year)	Positive association: as the age of patient increases, so does the risk of defect	Continuous		Result of a test	na		na	0.001
3810	McColl, A.H.	2019	Repair Integrity	Image based evaluation with ultrasound at 6-month follow-up, evaluated by ultrasonographer using a standardized method	6	Dem: Age	Age of patients at the time of the surgery (in year)	Positive association: as the age increases, so does the risk of defect	Continuous		Result of a test	40		na	0.001
1688	Diebold, G.	2017	Repair Integrity	Image based evaluation with ultrasound at 6-month follow-up, evaluated by experienced muscoloskeletal sonographers (no classification mentionned)	6	Dem: Age	Age of patients at the time of the surgery (in year)	Positive association: as the age of patient increases, so does the risk of defect	Continuous		Odds Ratio	1.05		[1.03 , 1.06]	0.001
1688	Diebold, G.	2017	Repair Integrity	Image based evaluation with ultrasound at 6-month follow-up, evaluated by experienced muscoloskeletal sonographers (no classification mentionned)	6	Diagn: Tear severity	Tear thickness measured intraoperatively by assessing the portion of the footprint exposed, with 100% indicating a full-thickness tear	Positive association: when the factor is full-thickness tear, the risk of defect increases	Dichotomous	Full-thickness tear - Partial-thickness tear (reference)	Odds Ratio	3.26		[2.02 , 5.26]	0.001
1688	Diebold, G.	2017	Repair Integrity	Image based evaluation with ultrasound at 6-month follow-up, evaluated by experienced muscoloskeletal sonographers (no classification mentionned)	6	Diagn: Tear size	Tear size measured intraoperatively by visually comparing the size of the tear with the arthroscopic shaver used in the anteroposterior and mediolateral dimensions (in cm²)	Positive association: as the tear size increases, so does the risk of defect	Continuous		Odds Ratio	1		[1.000 , 1.001]	0.001
3888	Park, S.G.	2019	Repair Integrity	Image based evaluation with MRI at a minimum of 1-year follow-up, evaluated by 2 independent musculoskeletal radiologists using Sugaya et al. classification	12	Diagn: Tension	Rotator cuff tension measured intraoperatively when the released tendons were reduced to the medial border of the original footprint, used of a tensiometer	Positive association: as the tension increases, so does the risk of defect	Continuous		Odds Ratio	13.585		[5.13 , 58.15]	0.001
2401	Baverel, L.	2018	Repair Integrity	Image based evaluation with ultrasound at 1-year follow-up, evaluated by a ultrasound radiologist using adapated Sugaya et al. classification for CTA	12	Diagn: Fatty infiltration SSP	Fatty infiltration of supraspinatus, measured using computed tomography arthrography or preoperative MRI, used of modified Goutallier classification	Positive association: when the factor is stage 3, the risk of defect increases	Dichotomous	Stage 0 when normal muscle tissue and 1 for fatty streaking (reference) - Stage 3 when fat and muscle tissue are equal	Odds Ratio	28.52		[4.15 , 245.30]	0.001
6406	Duong, J.K.H.	2021	Repair Integrity	Image based evaluation with ultrasonography at 6-month follow-up, evaluated by an experienced musculoskeletal sonographer using a standardized method	6	Dem: Age	Age of patients at the time of the surgery (in year)	Positive association: as the age of patient increases, so does the risk of defect	Continuous		Odds Ratio	1.049	1	na	0.001
1427	Tan, M.	2016	Repair Integrity	Image based evaluation with ultrasound at 6-month follow-up, comparison with the pre-operative images by the same sonographer (no classification mentionned)	6	Diagn: Tear size	Tear size measured intraoperatively under arthroscopic visualization in the anteroposterior and medial-lateral directions (in cm²)	Positive association: as the tear size increases, so does the risk of defect	Continuous		Result of a test	na		na	0.001
3810	McColl, A.H.	2019	Repair Integrity	Image based evaluation with ultrasound at 6-month follow-up, evaluated by ultrasonographer using a standardized method	6	Diagn: Tear size	Anteroposterior ear size measured intraoperatively by arthroscopic visualization with a reference shaver (in mm)	Positive association: as the tear size increases, so does the risk of defect	Continuous		Result of a test	45		na	0.001
9392	Kim, M.S.	2023	Repair Integrity	Image based evaluation with MRI (time not precisely described), evaluated by two independent fellowship-trained shoulder orthopedic surgeons using Sugaya et al. classification	6	Dem: HbA1c level	Increased HbA1c level after surgery, compared to the preoperative HbA1c level	Positive association: when the factor is HbA1c level increases after surgery, the risk of defect increases	Dichotomous	Patients with an increased of HbA1c level - Patients with the same or a decreased of HbA1c level (reference)	Odds Ratio	5.402		[2.072 , 14.086]	0.001
3810	McColl, A.H.	2019	Repair Integrity	Image based evaluation with ultrasound at 6-month follow-up, evaluated by ultrasonographer using a standardized method	6	Treat: Hospital type	Type of hospital where the surgery was performed	Positive association: when the factor is public hospital, the risk of defect increases	Dichotomous	Public hospital - Private hospital (reference)	Result of a test	29		na	0.001
3810	McColl, A.H.	2019	Repair Integrity	Image based evaluation with ultrasound at 6-month follow-up, evaluated by ultrasonographer using a standardized method	6	Treat: Surgeon experience	Number of surgery performed by the surgeon during the study	Negative association: as the surgeon case number increases, the risk of defect decreases	Continuous		Result of a test	35		na	0.001
1427	Tan, M.	2016	Repair Integrity	Image based evaluation with ultrasound at 6-month follow-up, comparison with the pre-operative images by the same sonographer (no classification mentionned)	6	Treat: Surgery duration	Operative time (in min)	Positive association: as the operative time increases, so does the risk of defect	Continuous		Result of a test	na		na	0.001
2401	Baverel, L.	2018	Repair Integrity	Image based evaluation with ultrasound at 1-year follow-up, evaluated by a ultrasound radiologist using adapated Sugaya et al. classification for CTA	12	Diagn: Tendon degeneration	Tendon delamination measured intraoperatively	No association	Dichotomous	Delaminate for degenerated, thinned or cleaved tendon - intact for healthy tendon (reference)	Odds Ratio	2.20		[0.69 , 7.19]	0.184
1431	Tashjian, R.Z.	2016	Repair Integrity	Image based evaluation with MRI at 1-year follow-up, used of pattern defined by Cho et al.	12	Interaction: Family history * tear size	.	Positive association: as tear size increases, so does the risk of defect (to be analyzed together with the interaction term)	Interaction		Odds Ratio	7.46		[2.047 , 27.210]	0.002
2114	Rashid, M.S.	2017	Repair Integrity	Image based evaluation with MRI or CTA at 1-year follow-up, evaluation by one senior musculoskeletal radiologist (no classification mentionned)	12	Diagn: Tear severity	Tear severity and size measured intraoperatively in the anterior-posterior dimension (in cm)	Negative association: when the factor is massive, the risk of defect decreases	Dichotomous	Small tears defined as full-thickness defects in the supraspinatus tendon under 1 cm (assumed reference) - Massive tears involved all 3 tendons and were greater than 5 cm	Odds Ratio	0.18		[0.05 , 0.61]	0.01
8922	Caffard, T.	2023	Repair Integrity	Image based evaluation with MRI at a minimum of 2-year follow-up, evaluated by 2 clinicans using Sugaya et al. classification	24	Diagn: Acromial slope	Acromial slope measured with preoperative MRI, the midpoint of the inferior acromion was esthablished, a line was drawn between the most anterior edge of the acromion and the midpoint, a second line was drawn between the most posterior rim of the acromion and the midpoint of the inferior acromion, and the acromial slope was defined as the angle between these two lines	Positive association: as the acromial slope increases, so does the risk of defect	Continuous		Odds Ratio	1.4		[1.1 , 1.8]	0.01
8922	Caffard, T.	2023	Repair Integrity	Image based evaluation with MRI at a minimum of 2-year follow-up, evaluated by 2 clinicans using Sugaya et al. classification	24	Diagn: Acromiohumeral distance	Acromiohumeral distance measured with preoperative MRI	Negative association: as the acromiohumeral distance increases, the risk of defect decreases	Continuous		Odds Ratio	0.9		[0.9 , 0.99]	0.01
10214	Galasso, O.	2024	Repair Integrity	Image based evaluation with utrasonography at a minimum of 2-year follow-up, evaluated by two musculoskeletal radiologists using the Sugaya et al, classification adapted for US assessment	24	Anam: Affected side dominant	Tear affected hand dominant limb	Negative association: when the limb is dominant, the risk of retear decreases	Dichotomous	Non dominant - Dominant (reference)	Odds Ratio	1.235	1	na	0.043
4661	Le, B.T.	2014	Repair Integrity	Image based evaluation with ultrasonography at 6-month follow-up, evaluated by 1 for 2 experienced musculoskeletal sonographers (no classification mentionned)	6	Diagn: Tear severity	Percentage of tear thickness, in % with full-thickness equal to 100%	Positive association: when the percentage of tear thickness increases, so does the risk of defect	Continuous		Odds Ratio	1.028	1	na	0.049
4661	Le, B.T.	2014	Repair Integrity	Image based evaluation with ultrasonography at 6-month follow-up, evaluated by 1 for 2 experienced musculoskeletal sonographers (no classification mentionned)	6	Diagn: Tear size	Tear size area defined as the product of the anteroposterior and mediolateral tear dimensions (in cm²)	Positive association: when the tear size area increases, so does the risk of defect	Continuous		Odds Ratio	0.844	1	na	0.049
4661	Le, B.T.	2014	Repair Integrity	Image based evaluation with ultrasonography at 6-month follow-up, evaluated by 1 for 2 experienced musculoskeletal sonographers (no classification mentionned)	6	Diagn: Tear size	Anteroposterior tear length measured intraoperatively (in cm)	Positive association: when the anteroposterior tear length increases, so does the risk of defect	Continuous		Odds Ratio	2.718	1	na	0.049
4661	Le, B.T.	2014	Repair Integrity	Image based evaluation with ultrasonography at 6-month follow-up, evaluated by 1 for 2 experienced musculoskeletal sonographers (no classification mentionned)	6	Diagn: Tear size	Mediolateral tear length measured intraoperatively (in cm)	Positive association: when the mediolateral tear length increases, so does the risk of defect	Continuous		Odds Ratio	2.149	1	na	0.049
4661	Le, B.T.	2014	Repair Integrity	Image based evaluation with ultrasonography at 6-month follow-up, evaluated by 1 for 2 experienced musculoskeletal sonographers (no classification mentionned)	6	Treat: Surgery duration	Operative time from the first skin incision and visualization of the glenohumeral joint through the posterior portal until the initiation of skin closure (in min)	Positive association: when the operative time increases, so does the risk of defect	Continuous		Odds Ratio	1.019	1	na	0.049
6406	Duong, J.K.H.	2021	Repair Integrity	Image based evaluation with ultrasonography at 6-month follow-up, evaluated by an experienced musculoskeletal sonographer using a standardized method	6	Diagn: Tear size	Anteroposterior tear length measured intraoperatively (in cm)	Positive association: as the tear length increases, so does the risk of defect	Continuous		Odds Ratio	2.018	1	na	0.05
6406	Duong, J.K.H.	2021	Repair Integrity	Image based evaluation with ultrasonography at 6-month follow-up, evaluated by an experienced musculoskeletal sonographer using a standardized method	6	Treat: Hospital type	Type of hospital where the surgery was performed	Negative association: when the factor is private hospital, the risk of defect decreases	Dichotomous	Private hospital - Public hospital (reference)	Odds Ratio	0.335	1	na	0.05
6406	Duong, J.K.H.	2021	Repair Integrity	Image based evaluation with ultrasonography at 6-month follow-up, evaluated by an experienced musculoskeletal sonographer using a standardized method	6	Treat: Surgeon experience	Number of surgery performed by the surgeon during the study	Negative association: as the case number increases, the risk of defect decreases	Continuous		Odds Ratio	0.999	1	na	0.05
7945	Guo, A. A.	2022	Repair Integrity	Image based evaluation with ultrasound at 6-month follow-up, evaluated by an experienced musculoskeletal sonographer (no classification mentionned)	6	Dem: Age	Age of patients at the time of the surgery (in year)	Positive association: as the age of patient increases, so does the risk of defect	Continuous		Odds Ratio	1.03	1	na	0.05
7945	Guo, A. A.	2022	Repair Integrity	Image based evaluation with ultrasound at 6-month follow-up, evaluated by an experienced musculoskeletal sonographer (no classification mentionned)	6	Diagn: Tear severity	Tear thickness measured intraoperatively	Positive association: when the factor is full-thickness tear, the risk of defect increases	Dichotomous	Full-thickness tear (reference) - Partial-thickness tear	Odds Ratio	1.193	1	na	0.05
7945	Guo, A. A.	2022	Repair Integrity	Image based evaluation with ultrasound at 6-month follow-up, evaluated by an experienced musculoskeletal sonographer (no classification mentionned)	6	Diagn: Tear size	Tear size area, product of the intraoperative measures of the anteroposterior and mediolateral tear-size (in mm²)	Positive association: as the tear size increases, so does the risk of defect	Continuous		Odds Ratio	na	1	na	na
7945	Guo, A. A.	2022	Repair Integrity	Image based evaluation with ultrasound at 6-month follow-up, evaluated by an experienced musculoskeletal sonographer (no classification mentionned)	6	Treat: Hospital type	Type of hospital where the surgery was performed	Negative association: when the factor is private hospital, the risk of defect decreases	Dichotomous	Private hospital - Public hospital (reference)	Odds Ratio	0.26	1	na	0.05
3574	Herring, M.J.	2019	Repair Integrity	Symptomatic evaluation after a minimum of 2-year follow-up with or without persistent or recurrent shoulder pain and/or weakness (evaluation of symptoms not precisely described) and, image based evaluation with MRI only if there is persistant pain (no classification mentionned)	24	Diagn: Tear severity	Number of tendon involved in the initial tear	Positive association: as the number of tendon involved increases, so does the risk of retear	Dichotomous	1-Tendon tear (reference) - 3-Tendon tear	Odds Ratio	5.83		na	0.99
4415	Choi, S.	2014	Repair Integrity	Image based evaluation with MRI at a minimum of 1-year follow-up, used od Sugaya et al. classification and pattern defined by Cho et al.	12	Health: Functional scores	Constant score, evaluated preoperatively and postoperatively, time of the evaluation not precisely described	Not reported	Continuous		Odds Ratio	na	1	na	na
6406	Duong, J.K.H.	2021	Repair Integrity	Image based evaluation with ultrasonography at 6-month follow-up, evaluated by an experienced musculoskeletal sonographer using a standardized method	6	Treat: Repair quality	Repair quality assessed by surgeon after the surgery and scored from 1 to 4, taking into account tendon fraying, the ease with which the tendon was able to be reduced to its anatomic footprint, and the observed durability of the repair construct	Negative association: as the repair quality decreases, the risk of defect increases	Continuous		Odds Ratio	0.871	1	na	0.99
7945	Guo, A. A.	2022	Repair Integrity	Image based evaluation with ultrasound at 6-month follow-up, evaluated by an experienced musculoskeletal sonographer (no classification mentionned)	6	Health: Range of motion	Measured of the 6-week forward flexion during physical therapy	Positive association: as the 6-week forward flexion increases, so does the risk of defect	Continuous		Odds Ratio	1.016	1	na	0.99
7945	Guo, A. A.	2022	Repair Integrity	Image based evaluation with ultrasound at 6-month follow-up, evaluated by an experienced musculoskeletal sonographer (no classification mentionned)	6	Health: Range of motion	Measured of the 6-week external rotation during physical therapy	Positive association: as the 6-week external rotation increases, so does the risk of defect	Continuous		Odds Ratio	1.016	1	na	0.99
9091	Erşen, A.	2023	Repair Integrity	Image based evaluation with MRI at 1-year follow-up, evaluated by a senior musculoskeletal radiologist using Sugaya et al. classification	12	Dem: Diabetes	History of diabetes, not precisely described	No association	Dichotomous	Patients with history of diabtes - Patients without history of diabetes (reference)	Odds Ratio	1.16		[0.29 , 4.25]	0.99
4180	Chen, Y.	2020	Repair Integrity	Image based evaluation with MRI at a minimum of 24-month follow-up, evaluated by an experienced radiologist using Sugaya et al. classification	24	Diagn: Fatty infiltration ISP	Preoperative fatty infiltration in the infraspinatus, measured with preoperative MRI on the most lateral parasagittal image on which the scapular spine was in contact with the scapular body, used of Fuchs et al. classification	No association	Dichotomous	Stage 1 - Stage 2 - Stage 3 (no reference described)	Other	na		na	na
2773	Kim, Y.K.	2018	Repair Integrity	Image based evaluation with MRI at 2-year follow-up, used of Sugaya et al. classification, no clear definition provided	24	Diagn: Tear retraction	Tear retraction measured with preoperative MRI, defined as the straightline distance between the medial margin of the footprint of the supraspinatus and the medial margin of the retracted cuff on oblique coronal T2-weighted images and confirmed intraoperatively by the surgeon (in mm)	Positive association: when the factor tear retraction increases, the risk of defect increases	Continuous		Odds Ratio	1.457		[1.116 , 1.819]	0.001
3719	Kwon, J.	2019	Repair Integrity	Image based evaluation with MRI or CTA at 1-year follow-up, evaluated by a musculoskeletal radiologist with 10 years of experience and the surgeon to reach a consensus using Sugaya et al. classification for MRI or evidence of contrast leakage for CTA	12	Diagn: Tear retraction	Tear retraction measured intraoperatively by he surgeon, not precisely described (in mm)	Positive association: as the tear retraction increases, so does the risk of defect	Continuous		Odds Ratio	1.065		[1.025 , 1.107]	0.001
4180	Chen, Y.	2020	Repair Integrity	Image based evaluation with MRI at a minimum of 24-month follow-up, evaluated by an experienced radiologist using Sugaya et al. classification	24	Diagn: Fatty infiltration SSC	Preoperative fatty infiltration in the subscapularis, measured with preoperative MRI on the most lateral parasagittal image on which the scapular spine was in contact with the scapular body, used of Fuchs et al. classification	No association	Dichotomous	Stage 1 - Stage 2 - Stage 3 (no reference described)	Other	na		na	na
9556	Manop, P.	2023	Repair Integrity	Image based evaluation with MRI at a minimum of 6-month follow-up, evaluated by an orthopaedic surgeon and a musculoskeletal radiologist using Sugaya et al. classification	6	Diagn: Tear size	Anteroposterior tear size measured with preoperative MRI (in cm)	Positive association: when the tear size is > or equal 2.5 cm, the risk of defect increases	Dichotomous	Patients with tear size < 2.5cm (reference) - Patients with tear size > or equal 2.5cm	Odds Ratio	19.04		[3.56 , 101.73]	0.001
3810	McColl, A.H.	2019	Repair Integrity	Image based evaluation with ultrasound at 6-month follow-up, evaluated by ultrasonographer using a standardized method	6	Diagn: Tear severity	Tear thickness measured intraoperatively	Positive association: when the factor is full-thickness tear, the risk of defect increases	Dichotomous	Full-thickness tear - Partial-thickness tear (reference)	Result of a test	9		na	0.003
2773	Kim, Y.K.	2018	Repair Integrity	Image based evaluation with MRI at 2-year follow-up, used of Sugaya et al. classification, no clear definition provided	24	Dem: Hypercholesterolemia	Blood cholesterol concentration of >240 mg/dL	Positive association: when the factor hypercholesterolemia is present, the risk of defect increases	Dichotomous	No hypercholesterolemia (reference) - Hypercholesterolemia	Odds Ratio	52.814		[3.449 , 808.643]	0.004
9656	Olthof, M.G.L.	2023	Repair Integrity	Image based evaluation with MRI at 1-year follow-up, evaluated by a fellowship-trained musculoskeletal radiologist using Sugaya et al. classification	12	Diagn: Muscle fiber composition	Hybrid-type MHC-I/MHC-II muscle fibers, used of double immunofluorescent staining on cryosections (in %)	Positive association: as the proportion of hybrid fibers increases, so does the risk of defect	Continuous		Odds Ratio	1.23		[1.07 , 7,42]	0.004
9920	Tokunaga, T.	2023	Repair Integrity	Image based evaluation with MRI at a minimum of 6-month follow-up, used of Sugaya et al. classification	6	Diagn: Tear size	Anteroposterior tear size measured intraoperatively with a probe, used of the DeOrio and Cofield classification	Positive association: as the tear size increases, so does the risk of defect	Dichotomous	Small tear size < 1cm (reference) - Medium tear size 1 to <3cm - Large tear size 3 to <5cm - Massive tear size equal or more than 5cm	Odds Ratio	2.4		[1.3 , 4.5]	0.004
10768	Shibayama, Y.	2021	Repair Integrity	Image based evaluation with MRI at 2-year follow-up, evaluated by 2 shoulder fellowship-trained orthopedic surgeons using Sugaya et al. classification	24	Diagn: Tear size	Tear area measured with radial-slice MRI scans acquired using fat-suppressed T2-weighted imaging, the size of the rotator cuff tear measured in all the slices, the tear area is defined as two areas of a triangle and some area of a trapezoid, then multiplying the sum of the tear size by the radial-slice interval (in cm²)	Positive association: as the tear size area increases, so does the risk of defect	Continuous		Odds Ratio	4.876		[1.606 , 14.802]	0.005
1688	Diebold, G.	2017	Repair Integrity	Image based evaluation with ultrasound at 6-month follow-up, evaluated by experienced muscoloskeletal sonographers (no classification mentionned)	6	Dem: Female sex	Biological sex	Negative association: when the factor is female, the risk of defect decreases	Dichotomous	Female - Male (reference)	Odds Ratio	0.6		[0.42 , 0.86]	0.005
4180	Chen, Y.	2020	Repair Integrity	Image based evaluation with MRI at a minimum of 24-month follow-up, evaluated by an experienced radiologist using Sugaya et al. classification	24	Diagn: Fatty infiltration SSP	Preoperative fatty infiltration in the supraspinatus, measured with preoperative MRI on the most lateral parasagittal image on which the scapular spine was in contact with the scapular body, used of Fuchs et al. classification	No association	Dichotomous	Stage 1 - Stage 2 - Stage 3 (no reference described)	Other	na		na	na
4180	Chen, Y.	2020	Repair Integrity	Image based evaluation with MRI at a minimum of 24-month follow-up, evaluated by an experienced radiologist using Sugaya et al. classification	24	Diagn: Tear size	Tear size mesured intraoperatively from the anterior to posterior side (in mm)	Positive association: as the tear size increases, so does the risk of defect	Continuous		Odds Ratio	5.02		[1.63 , 15-52]	0.005
9323	Johnson, A.H.	2023	Repair Integrity	Symptomatic evaluation (time not precisely described) and, only for symptomatic patients, image based evaluation with non-contrast MRI was performed and evaluated by a radiologist and a surgeon (no classification mentionned)	12	Treat: Surgical technique	Surgical technique	Positive association: when the factor knotless medial row is present, the risk of defect increases	Dichotomous	Knotless medial row repair - Knotted repair (reference)	Odds Ratio	3.511		[1.422 , 8.670]	0.006
1856	Kang, Y.	2017	Repair Integrity	Image based evaluation with MRI at 1-year follow-up, two independent evaluations by two radiologists (one senior and one junior) using Suagaya et al. classification	12	Diagn: Entropy	Measure of spatual disorder measured with gray-level co-occurrence matrix software package made by a specialist, used by two radiologist for texture calculation of how often different combinations of gray level co-occur in an image or a section, on 1-year postoperative MRI	Positive association: as the entropy increases, so does the risk of defect	Continuous		Odds Ratio	17.095		[2.298 , 127.193]	0.006
2773	Kim, Y.K.	2018	Repair Integrity	Image based evaluation with MRI at 2-year follow-up, used of Sugaya et al. classification, no clear definition provided	24	Diagn: Acromiohumeral distance	Acromiohumeral interval measured as the distance between the lower margin of the acromion and the upper margin of the humeral head using anteroposterior shoulder radiographs, according to Golding (in mm)	Negative association: when the factor acromiohumeral index increases, the risk of defect decreases	Continuous		Odds Ratio	0.523		[0.330 , 0.827]	0.006
2401	Baverel, L.	2018	Repair Integrity	Image based evaluation with ultrasound at 1-year follow-up, evaluated by a ultrasound radiologist using adapated Sugaya et al. classification for CTA	12	Treat: PostOP corticoid injections	Postoperative corticoide injection, for patients with persistent pain and subacromial bursitis, confirmed on ultrasound images, injection under ultrasound guidance, directly through a lateral approach, just below the midlateral aspect of the acromion	Positive association: as the postoperative corticoide injection increases, so does the risk of defect	Continuous		Odds Ratio	2.19		[1.23 , 3.92]	0.007
1856	Kang, Y.	2017	Repair Integrity	Image based evaluation with MRI at 1-year follow-up, two independent evaluations by two radiologists (one senior and one junior) using Suagaya et al. classification	12	Diagn: Tear retraction	Tear retraction estimated as the distance from the lateral edge of the tear to the footprint of the humerus head (in cm), time of measure not precisely described	Positive association: as the tear retraction increases, so does the risk of defect	Continuous		Odds Ratio	3.053		[1.336 , 6.981]	0.008
4415	Choi, S.	2014	Repair Integrity	Image based evaluation with MRI at a minimum of 1-year follow-up, used od Sugaya et al. classification and pattern defined by Cho et al.	12	Diagn: Fatty infiltration	Global fatty degeneration index based on fatty degeneration, measured with preoperative sagittal MRI sections, used of the Goutallier et al. classification, defined as the mean value of the grades for the supraspinatus, infraspinatus and subscapularis	Positive association: as the global fatty degeneration index increases, so does the risk of defect	Continuous		Odds Ratio	4.103		[2.062 , 8.165]	0.001
9556	Manop, P.	2023	Repair Integrity	Image based evaluation with MRI at a minimum of 6-month follow-up, evaluated by an orthopaedic surgeon and a musculoskeletal radiologist using Sugaya et al. classification	6	Soc: Type of work	Work activity at the time of the surgery	Poisitive association: when the factor is high work activity, the risk of defect increases	Dichotomous	Patients with low, like sedentary work, and medium, like manual labor with less activity (reference) - Patients with high work activity, like heavy manual labor	Odds Ratio	19.53		[2.20 , 173.60]	0.008
3810	McColl, A.H.	2019	Repair Integrity	Image based evaluation with ultrasound at 6-month follow-up, evaluated by ultrasonographer using a standardized method	6	Dem: Female sex	Biological sex	Positive association: when the factor is male, the risk of defect increases	Dichotomous	Male - Female (reference)	Result of a test	7		na	0.009
10041	Yeom, J.W.	2023	Repair Integrity	Image based evaluation with MRI at 1-year follow-up, evaluated by a fellowship trained shoulder surgeon using Sugaya et al. classification	12	Dem: Diabetes	Diabetes mellitus measured 6 months after surgery	Positive association: when the factor in uncontrolled DM, the risk of defect increases	Dichotomous	Patients without uncontrolled DM, with HbA1c < 7% - Patients with uncontrolled DM, with HbA1c > or equal 7% (reference)	Odds Ratio	5.555		[1.510 , 20.437]	0.010
6602	Lim, T.K.	2021	Repair Integrity	Image based evaluation with MRI at 6-month follow-up, evaluated by an experienced musculoskeletal radiologist using Sugaya et al. classification	6	Diagn: Muscle atrophy TM	Muscle atrophy of the teres minor measured on preoperative MRI, used of the scale proposed by Warner et al.	Positive association: as the muscle atrophy of teres minor increases, so does the risk of defect	Continuous		Odds Ratio	1.232	1	[0.209 , 1.015]	0.010
532	Park, J.S.	2015	Repair Integrity	Image based evaluation with MRI or CTA at 1-year follow-up, evaluated by a musculoskeletal radiologist, used of Sugaya et al. classification for MRI	12	Dem: Age	Age of patients at the time of the surgery (in year)	Positive association: as the age of patient increases, so does the risk of defect	Continuous		Odds Ratio	1.067		[1.015 , 1.122]	0.011
9323	Johnson, A.H.	2023	Repair Integrity	Symptomatic evaluation (time not precisely described) and, only for symptomatic patients, image based evaluation with non-contrast MRI was performed and evaluated by a radiologist and a surgeon (no classification mentionned)	12	Diagn: Fatty infiltration	Fatty infiltration, used of Goutallier et al. Classification, not precisely described	Positive association: when the factor fatty infiltration is present, the risk of defect increases	Dichotomous	Goutallier <3 (reference) - Goutallier > or equal 3	Odds Ratio	7.367		[1.159 , 46.812]	0.034
6602	Lim, T.K.	2021	Repair Integrity	Image based evaluation with MRI at 6-month follow-up, evaluated by an experienced musculoskeletal radiologist using Sugaya et al. classification	6	Treat: Surgeon experience	Number of surgery performed by the surgeon during the study	Positive association: when the factor is group A, the risk of defect increases	Dichotomous	Group A, the first-half 100 patients - Group B, the latterhalf of 100 patients (reference)	Odds Ratio	0.814	1	[0.776 , 0.967]	0.011
3888	Park, S.G.	2019	Repair Integrity	Image based evaluation with MRI at a minimum of 1-year follow-up, evaluated by 2 independent musculoskeletal radiologists using Sugaya et al. classification	12	Diagn: Acromiohumeral distance	Acromiohumeral distance measured with a true anteroposterior radiograph on preoperative MRI, defined as the distance between the tangent to the inferior edge of the dense cortical bone of the acromion and the parallel tangent to the most proximal articular cortexof the humeral head (in mm)	Negative association: as the acromiohumeral distance increases, the risk of defect decreases	Dichotomous	Acromiohumeral distance less than 6.6 mm (reference) - Acromiohumeral distance more than 6.6 mm	Odds Ratio	0.164	1	[0.030 , 0.885]	0.013
5145	Lobo-Escolar, L.	2020	Repair Integrity	Combined image based evaluation with MRI using Sugaya et al. classification, and symptomatic evaluation using visual analog scale score for pain and Jobe test and/or external rotation lag sign for functional impairment	6	Anam: Preoperative corticoid injections	Patients received 1 or more preoperative corticoide injections	Positive association: when the factor is preoperative corticoide injections, the risk of defect increases	Dichotomous	Without corticoid injections (reference) - With corticoid injections	Odds Ratio	6.66		[1.49 , 29.81]	0.013
2773	Kim, Y.K.	2018	Repair Integrity	Image based evaluation with MRI at 2-year follow-up, used of Sugaya et al. classification, no clear definition provided	24	Diagn: Fatty infiltration ISP	Fatty infiltration in the infraspinatus measured with preoperative MRI, used of the classification of Goutalier et al.	Positive association: when the factor fatty infiltration is present, the risk of defect increases	Dichotomous	No fatty infiltration (reference) - Fatty infiltration	Odds Ratio	35.321		[5.345 , 203.476]	0.005
3810	McColl, A.H.	2019	Repair Integrity	Image based evaluation with ultrasound at 6-month follow-up, evaluated by ultrasonographer using a standardized method	6	Soc: Work compensation's claim	Patients with or without workers' compensation	Negative association: when the factor is with workers' compensation, the risk of defect increases	Dichotomous	With workers' compensation - Without worker compensation (reference)	Result of a test	6		na	0.015
532	Park, J.S.	2015	Repair Integrity	Image based evaluation with MRI or CTA at 1-year follow-up, evaluated by a musculoskeletal radiologist, used of Sugaya et al. classification for MRI	12	Diagn: Tear size	Anteroposterior tear size measured intraoperatively at the lateral edge of the footprint (in cm), used of a calibrated probe after limited debridement of the mucoid degeneration or a frayed tendon edge	Positive association: as the tear size increases, so does the risk of defect	Dichotomous	Tear size less than or equal to 2 cm (reference) - Tear size greater than 2 cm	Odds Ratio	2.913		[1.200 , 7.076]	0.018
2773	Kim, Y.K.	2018	Repair Integrity	Image based evaluation with MRI at 2-year follow-up, used of Sugaya et al. classification, no clear definition provided	24	Dem: BMI	Body mass index at the time of the surgery	Positive association: when the factor BMI increases, the risk of defect increases	Continuous		Odds Ratio	1.466		[1.067 , 2.015]	0.018
3574	Herring, M.J.	2019	Repair Integrity	Symptomatic evaluation after a minimum of 2-year follow-up with or without persistent or recurrent shoulder pain and/or weakness (evaluation of symptoms not precisely described) and, image based evaluation with MRI only if there is persistant pain (no classification mentionned)	24	Soc: Work compensation's claim	Patients with or without workers' compensation	Negative association: when the factor is with workers' compensation, the risk of defect increases	Dichotomous	With workers' compensation (reference) - Without worker compensation	Odds Ratio	na		na	0.018
9091	Erşen, A.	2023	Repair Integrity	Image based evaluation with MRI at 1-year follow-up, evaluated by a senior musculoskeletal radiologist using Sugaya et al. classification	12	Dem: Age	Age of patients at the time of the surgery (in year)	Positive association: as the age of patient increases, so does the risk of defect	Continuous		Odds Ratio	1.11		[1.02 , 1.22]	0.02
9091	Erşen, A.	2023	Repair Integrity	Image based evaluation with MRI at 1-year follow-up, evaluated by a senior musculoskeletal radiologist using Sugaya et al. classification	12	Dem: BMI	BMI at the time of the surgery	Positive association: as the BMI of patient increases, so does the risk of defect	Continuous		Odds Ratio	1.15		[1.02 , 1.31]	0.02
9656	Olthof, M.G.L.	2023	Repair Integrity	Image based evaluation with MRI at 1-year follow-up, evaluated by a fellowship-trained musculoskeletal radiologist using Sugaya et al. classification	12	Diagn: Tendon length	Supraspinatus tendon length measured with preoperative MRI from the myotendinous junction to tendon stump in the center of the tendon (in mm)	Negative association: as the tendon length decreases, the risk of defect increases	Continuous		Odds Ratio	0.89		[0.80 , 0.98]	0.020
1431	Tashjian, R.Z.	2016	Repair Integrity	Image based evaluation with MRI at 1-year follow-up, used of pattern defined by Cho et al.	12	Diagn: Tear retraction	Coronal tear retraction in cm : distance from the lateral edge of the greater tuberosity to the tendon end, measured with MRI 1year postsurgery	Positive association: when tear retraction increases, so does the risk of defect	Continuous		Odds Ratio	2.43		[1.134, 5.229]	0.021
2773	Kim, Y.K.	2018	Repair Integrity	Image based evaluation with MRI at 2-year follow-up, used of Sugaya et al. classification, no clear definition provided	24	Diagn: Tendon degeneration	Tendon degeneration measured intraoperatively by arthroscopic visual inspection and with preoperative MRI using the oblique coronal T2-weighted images	Positive association: when the factor tendon degeneration is present, the risk of defect increases	Dichotomous	No tendon degeneration (reference) - Tendon degeneration	Odds Ratio	9.023		[1.371 , 59.403]	0.022
2846	Liu, X.N.	2018	Repair Integrity	Image based evaluation with MRI at 1-year follow-up, evaluated by a musculoskeletal radiologist using Sugaya et al. classification	12	Diagn: Acromiohumeral distance	Acromiohumeral distance measured electronically with a picture archiving and communication system workstation on conventional true anteroposterior view with patients in a neutral rotation of the shoulder, defined as the shortest distance from the inferior acromion to the superior humeral head (in mm)	Negative association: when the acromiohumeral distance increases, the risk of defect decreases	Continuous		Odds Ratio	0.45	1	[0.23 , 0.89]	0.022
3719	Kwon, J.	2019	Repair Integrity	Image based evaluation with MRI or CTA at 1-year follow-up, evaluated by a musculoskeletal radiologist with 10 years of experience and the surgeon to reach a consensus using Sugaya et al. classification for MRI or evidence of contrast leakage for CTA	12	Diagn: Fatty infiltration ISP	Fatty infiltration in the infraspinatus measured with preoperative MRI or magnetic resonance arthrography, used of Goutallier et al. classification	Unclear	Dichotomous	Grade 0 (reference) - Grade 3	Odds Ratio	1.913		[0.395 , 9.271]	0.015
10041	Yeom, J.W.	2023	Repair Integrity	Image based evaluation with MRI at 1-year follow-up, evaluated by a fellowship trained shoulder surgeon using Sugaya et al. classification	12	Dem: Age	Age of patients at the time of the surgery (in year)	Positive association: as the age of patients increases, so does the risk of defect	Continuous		Odds Ratio	1.062		[1.007 , 1.120]	0.028
5145	Lobo-Escolar, L.	2020	Repair Integrity	Combined image based evaluation with MRI using Sugaya et al. classification, and symptomatic evaluation using visual analog scale score for pain and Jobe test and/or external rotation lag sign for functional impairment	6	Diagn: Tear severity	Tear severity extracted from medical records	Positive association: when the factor is massive tear, the risk of defect increases	Dichotomous	Massive tear defined as >5 cm tear or involving 2 or more tendons - other tear severity (reference)	Odds Ratio	7.59		[1.24 , 46.39]	0.028
9656	Olthof, M.G.L.	2023	Repair Integrity	Image based evaluation with MRI at 1-year follow-up, evaluated by a fellowship-trained musculoskeletal radiologist using Sugaya et al. classification	12	Dem: Age	Age of patients at the time of the surgery (in year)	Positive association: as the age of patients increases, so does the risk of defect	Continuous		Odds Ratio	1.12		[1.03 , 1.26]	0.030
3719	Kwon, J.	2019	Repair Integrity	Image based evaluation with MRI or CTA at 1-year follow-up, evaluated by a musculoskeletal radiologist with 10 years of experience and the surgeon to reach a consensus using Sugaya et al. classification for MRI or evidence of contrast leakage for CTA	12	Diagn: Tendon degeneration	Tendon delamination measured intraoperatively and defined by distinguishable edge cleavage tearing between the articular and bursal surfaces of the torn tendon for full-thickness tears, or defined as medial retraction of the articular or bursal surface of the tendon with a distinguishable interstitial horizontal gap between the surfaces for partial-thickness tears	No association	Dichotomous	Presence of delamination (reference) - absence of delamination	Odds Ratio	na		na	0.0743
2773	Kim, Y.K.	2018	Repair Integrity	Image based evaluation with MRI at 2-year follow-up, used of Sugaya et al. classification, no clear definition provided	24	Treat: Surgical technique	Single row or double-row perfomed by the same surgeon	Negative association: when the factor double-row is present, the risk of defect decreases	Dichotomous	Single-row (reference) - Double-row	Odds Ratio	0.147		[0.025 , 0.862]	0.034
2846	Liu, X.N.	2018	Repair Integrity	Image based evaluation with MRI at 1-year follow-up, evaluated by a musculoskeletal radiologist using Sugaya et al. classification	12	Diagn: Tear retraction	Tear retraction size measured with preoperatively MRI on the coronal image, measured along with the medial-materal orientation in a straight line from the most medial tendon edge to the lateral footprint or the lateral cuff tissue stump (in mm)	Positive association: as the tear retraction increases, so does the risk of defect	Continuous		Odds Ratio	1.205		[1.02 , 1.45]	0.034
9556	Manop, P.	2023	Repair Integrity	Image based evaluation with MRI at a minimum of 6-month follow-up, evaluated by an orthopaedic surgeon and a musculoskeletal radiologist using Sugaya et al. classification	6	Dem: BMI	Body mass index at the time of the surgery	Positive association: when the factor is BMI > or equal 23, the risk of defect increases	Dichotomous	Patients with BMI < 23 (reference) - Patients with BMI > or equal 23	Odds Ratio	9.02		[1.18 , 68.99]	0.034
3719	Kwon, J.	2019	Repair Integrity	Image based evaluation with MRI or CTA at 1-year follow-up, evaluated by a musculoskeletal radiologist with 10 years of experience and the surgeon to reach a consensus using Sugaya et al. classification for MRI or evidence of contrast leakage for CTA	12	Diagn: Fatty infiltration SSP	Fatty infiltration in the supraspinatus measured with preoperative MRI or magnetic resonance arthrography, used of Goutallier et al. classification	No association	Dichotomous	Unclear	Odds Ratio	na		na	0.629
1427	Tan, M.	2016	Repair Integrity	Image based evaluation with ultrasound at 6-month follow-up, comparison with the pre-operative images by the same sonographer (no classification mentionned)	6	Dem: Female sex	Biological sex	Negative association: when the factor is female, the risk of defect decreases	Dichotomous	Male (reference) - Female	Result of a test	na	1	na	0.035
3719	Kwon, J.	2019	Repair Integrity	Image based evaluation with MRI or CTA at 1-year follow-up, evaluated by a musculoskeletal radiologist with 10 years of experience and the surgeon to reach a consensus using Sugaya et al. classification for MRI or evidence of contrast leakage for CTA	12	Dem: Age	Age of patients at the time of the surgery (in year)	Positive association: as the age of patient increases, so does the risk of defect	Continuous		Odds Ratio	1.038		[1.003 , 1.074]	0.035
1431	Tashjian, R.Z.	2016	Repair Integrity	Image based evaluation with MRI at 1-year follow-up, used of pattern defined by Cho et al.	12	Dem: Family history	Patients reported before surgery if they knew any family member (no degree distinction) having a rotator cuff tear (without distinction or precision)	Positive assocation: when the factor is present (family history), the risk of defect increases (to be analyzed together with the interaction term)	Dichotomous	No family history (reference) - Family history	Odds Ratio	4.22		[1.091 , 16.320]	0.036
1431	Tashjian, R.Z.	2016	Repair Integrity	Image based evaluation with MRI at 1-year follow-up, used of pattern defined by Cho et al.	12	Diagn: Tear size	Sagittal tear size in cm : measure the anteroposterior length of the exposed rotator cuff footprint of the most lateral section of the greater tuberosity on the sagittal T2-weighted images measured with MRI 1year postsurgery	Negative association: as the tear size increases, so does the risk of defect (to be analyzed together with the interaction term)	Continuous		Odds Ratio	0.42		[0.186 , 0.964]	0.04
2114	Rashid, M.S.	2017	Repair Integrity	Image based evaluation with MRI or CTA at 1-year follow-up, evaluation by one senior musculoskeletal radiologist (no classification mentionned)	12	Dem: Age	Age of patients at the time of the surgery (in year)	Positive association: as the age of patient increases, so does the risk of defect	Continuous		Odds Ratio	1.053	1	[1.001 , 1.100]	0.04
4180	Chen, Y.	2020	Repair Integrity	Image based evaluation with MRI at a minimum of 24-month follow-up, evaluated by an experienced radiologist using Sugaya et al. classification	24	Health: Shoulder activity	Level of shoulder activity based on reported data from patient at the final follow-up focus on their activities after surgery, based in the modified criteria of Galatz et al., Mori et al., and Kim et al. and divided into 4 categories (sports, job, activities of daily life and weight of general lifting)	Positive association: as the shoulder activity increases, so does the risk of defect	Dichotomous	Sedentary (reference assumed) - Light - Moderate - Strenous	Odds Ratio	2.83		[1.04 , 7.76]	0.042
1427	Tan, M.	2016	Repair Integrity	Image based evaluation with ultrasound at 6-month follow-up, comparison with the pre-operative images by the same sonographer (no classification mentionned)	6	Anam: Symptom duration (timing)	Symptoms duration from the day of the injury or from the symptoms onset, reported by the patients, to the day of the surgery (in month)	Positive association: as the preoperative symptoms duration increases, so does the risk of defect	Continuous		Result of a test	na		na	0.044
2773	Kim, Y.K.	2018	Repair Integrity	Image based evaluation with MRI at 2-year follow-up, used of Sugaya et al. classification, no clear definition provided	24	Dem: Diabetes	Diagnosed diabetes based on the American Diabetes Association criteria: fasting blood glucose level >25 mg/ dL or a random glucose level > 200 mg/dL and currently using oral or injectable antihyperglycemic medications	Positive association: when the factor diabetes is present, the risk of defect increases	Dichotomous	No diabetes (reference) - Diabetes mellitus	Odds Ratio	2.703		[1.021 , 24.332]	0.046
2773	Kim, Y.K.	2018	Repair Integrity	Image based evaluation with MRI at 2-year follow-up, used of Sugaya et al. classification, no clear definition provided	24	Diagn: Muscle atrophy SSP	Occupation ratios (%) of the muscle belly in the supraspinatus fossa, used of the method of Thomazeau et al. (in %)	Negative association: when the factor occupation ratio increases, the risk of defect decreases	Continuous		Odds Ratio	0.931		[0.764 , 0.987]	0.046
5145	Lobo-Escolar, L.	2020	Repair Integrity	Combined image based evaluation with MRI using Sugaya et al. classification, and symptomatic evaluation using visual analog scale score for pain and Jobe test and/or external rotation lag sign for functional impairment	6	Dem: Depression	Medical diagnosis of depression at the time the surgery and/or antidepressant treatment because of depression	Positive association: when the factor is with depression, the risk of defect increases	Dichotomous	With depression - Without depression (reference)	Odds Ratio	8.26		[1.04 , 65.62]	0.046
3574	Herring, M.J.	2019	Repair Integrity	Symptomatic evaluation after a minimum of 2-year follow-up with or without persistent or recurrent shoulder pain and/or weakness (evaluation of symptoms not precisely described) and, image based evaluation with MRI only if there is persistant pain (no classification mentionned)	24	Anam: Affected side dominant	Tears involving dominant or nondorminant arm	Positive association: when the factor is nondominant arm, the risk of defect increases	Dichotomous	Nondominant arm - Dominant arm (reference)	Odds Ratio	3.04		[1.01 , 9.11]	0.047
2773	Kim, Y.K.	2018	Repair Integrity	Image based evaluation with MRI at 2-year follow-up, used of Sugaya et al. classification, no clear definition provided	24	Diagn: Glenoid distance	Distance (in mm) between the position of the musculotendinous junction and the glenoid face line, measured with preoperative MRI on the oblique coronal T2-weighted images (in mm)	Positive association: when the factor glenoid distance increases, the risk of defect increases	Continuous		Odds Ratio	1.253		[1.008 , 1.575]	0.049
10768	Shibayama, Y.	2021	Repair Integrity	Image based evaluation with MRI at 2-year follow-up, evaluated by 2 shoulder fellowship-trained orthopedic surgeons using Sugaya et al. classification	24	Diagn: Muscle atrophy SSP	Occupation ratio of the muscle belly in the supraspinatus fossa, used of the method of Thomazeau et al. (in %)	Positive association:	Continuous		Odds Ratio	1.107		[1.000 , 1.225]	0.050
6602	Lim, T.K.	2021	Repair Integrity	Image based evaluation with MRI at 6-month follow-up, evaluated by an experienced musculoskeletal radiologist using Sugaya et al. classification	6	Dem: Female sex	Biological sex	No association	Dichotomous	Female - Male (reference)	Odds Ratio	0.845	1	[0.797 , 1.001]	0.052
4415	Choi, S.	2014	Repair Integrity	Image based evaluation with MRI at a minimum of 1-year follow-up, used od Sugaya et al. classification and pattern defined by Cho et al.	12	Diagn: Tear size	Tear size measured intraoperatively under arthroscopy with a probe, based on the greatest dimension of tendon tear (in cm)	No association	Dichotomous	Medium (reference) - Large - Massive	Odds Ratio	1.921		[0.978 , 3.773]	0.058
9656	Olthof, M.G.L.	2023	Repair Integrity	Image based evaluation with MRI at 1-year follow-up, evaluated by a fellowship-trained musculoskeletal radiologist using Sugaya et al. classification	12	Diagn: Muscle fiber composition	Lipid content of muscle, used of an oil red O stainng on cryosections, assessment of the percentage of cross-sectional area representing red signal	No association	Continuous		Odds Ratio	na		na	0.059
6602	Lim, T.K.	2021	Repair Integrity	Image based evaluation with MRI at 6-month follow-up, evaluated by an experienced musculoskeletal radiologist using Sugaya et al. classification	6	Diagn: Fatty infiltration SSP	Fatty infiltration in the supraspinatus measured with preoperative MRI, used of the Goutallier classification modified by Fuchs et al.	Positive association: as the fatty infiltration in the supraspinatus increases, so does the risk of defect	Continuous		Odds Ratio	1.256	1	[1.036 , 1.467]	0.008
6602	Lim, T.K.	2021	Repair Integrity	Image based evaluation with MRI at 6-month follow-up, evaluated by an experienced musculoskeletal radiologist using Sugaya et al. classification	6	Diagn: Tear size	Mediolateral tear size measured intraoperatively with a calibrated probe (in mm)	No association	Continuous		Odds Ratio	1.266	1	[1.000 , 1.016]	0.064
6602	Lim, T.K.	2021	Repair Integrity	Image based evaluation with MRI at 6-month follow-up, evaluated by an experienced musculoskeletal radiologist using Sugaya et al. classification	6	Diagn: Fatty infiltration TM	Fatty infiltration in the teres minor measured with preoperative MRI, used of the Goutallier classification modified by Fuchs et al.	No association	Continuous		Odds Ratio	0.901	1	[0.774 , 1.060]	0.214
9323	Johnson, A.H.	2023	Repair Integrity	Symptomatic evaluation (time not precisely described) and, only for symptomatic patients, image based evaluation with non-contrast MRI was performed and evaluated by a radiologist and a surgeon (no classification mentionned)	12	Diagn: Tear severity	Tear severity, not precisely described	No association	Dichotomous	Small (reference) - Medium	Odds Ratio	2.591		[0.932 , 7.206]	0.068
6602	Lim, T.K.	2021	Repair Integrity	Image based evaluation with MRI at 6-month follow-up, evaluated by an experienced musculoskeletal radiologist using Sugaya et al. classification	6	Diagn: Muscle atrophy ISP	Muscle atrophy of the infraspinatus measured on preoperative MRI, used of the scale proposed by Warner et al.	No association	Continuous		Odds Ratio	1.255	1	[0.990 , 1.254]	0.073
6602	Lim, T.K.	2021	Repair Integrity	Image based evaluation with MRI at 6-month follow-up, evaluated by an experienced musculoskeletal radiologist using Sugaya et al. classification	6	Diagn: Fatty infiltration ISP	Fatty infiltration in the infraspinatus measured with preoperative MRI, used of the Goutallier classification modified by Fuchs et al.	No association	Continuous		Odds Ratio	0.881	1	[0.855 , 1.036]	0.267
6602	Lim, T.K.	2021	Repair Integrity	Image based evaluation with MRI at 6-month follow-up, evaluated by an experienced musculoskeletal radiologist using Sugaya et al. classification	6	Diagn: Muscle atrophy SSC	Muscle atrophy of the subscapularis measured on preoperative MRI, used of the scale proposed by Warner et al.	No association	Continuous		Odds Ratio	0.77	1	[0.744 , 0.015]	0.076
8922	Caffard, T.	2023	Repair Integrity	Image based evaluation with MRI at a minimum of 2-year follow-up, evaluated by 2 clinicans using Sugaya et al. classification	24	Diagn: Glenoid distance	Glenoidal inclination measured with preoperative MRI in the coronal plane, defined by determining the angle between a parallel, tangential line of the supraspinatus fossa and a line connecting the superior and inferior margins of the glenoid	No association	Continuous		Odds Ratio	0.6		[0.4 , 1.1]	0.080
3888	Park, S.G.	2019	Repair Integrity	Image based evaluation with MRI at a minimum of 1-year follow-up, evaluated by 2 independent musculoskeletal radiologists using Sugaya et al. classification	12	Diagn: Tear retraction	Tear retraction measured intraoperatively with a calibrated probe after the degenerated tendon edges were debrided (in mm)	No association	Continuous		Odds Ratio	3.011		[0.58 , 15.63]	0.083
3888	Park, S.G.	2019	Repair Integrity	Image based evaluation with MRI at a minimum of 1-year follow-up, evaluated by 2 independent musculoskeletal radiologists using Sugaya et al. classification	12	Diagn: Muscle atrophy SSP	Muscle atrophy of the supraspinatus measured with preoperative MRI in most lareral T1-weighted oblique sagittal images where the scapular spine was seen in contact with the scapular body, quantified as the occupation ration between the cross-sectional area of the supraspinatus muscle and fossa (in %)	No association	Continuous		Odds Ratio	4.858		[0.72 , 32.41]	0.088
532	Park, J.S.	2015	Repair Integrity	Image based evaluation with MRI or CTA at 1-year follow-up, evaluated by a musculoskeletal radiologist, used of Sugaya et al. classification for MRI	12	Dem: Diabetes	Status of diabetes mellitus reported by patients at the time of the surgery	No association	Dichotomous	Patients with diagnosed diabetes mellitus - Patients without diagnosed diabetes mellitus (reference)	Odds Ratio	na	1	na	0.090
2401	Baverel, L.	2018	Repair Integrity	Image based evaluation with ultrasound at 1-year follow-up, evaluated by a ultrasound radiologist using adapated Sugaya et al. classification for CTA	12	Dem: Age	Age of patients at the time of the surgery (in year)	No association	Continuous		Odds Ratio	1.06		[0.99 , 1.13]	0.091
532	Park, J.S.	2015	Repair Integrity	Image based evaluation with MRI or CTA at 1-year follow-up, evaluated by a musculoskeletal radiologist, used of Sugaya et al. classification for MRI	12	Dem: Hypertension	Status of hypertension reported by patients at the time of the surgery	No association	Dichotomous	Patients with diagnosed hypertension (reference) - Patients without diagnosed hypertension	Odds Ratio	na		na	0.108
10041	Yeom, J.W.	2023	Repair Integrity	Image based evaluation with MRI at 1-year follow-up, evaluated by a fellowship trained shoulder surgeon using Sugaya et al. classification	12	Dem: BMI	Body mass index at the time of the surgery	No association	Continuous		Odds Ratio	na		na	0.108
3888	Park, S.G.	2019	Repair Integrity	Image based evaluation with MRI at a minimum of 1-year follow-up, evaluated by 2 independent musculoskeletal radiologists using Sugaya et al. classification	12	Diagn: Tear size	Tear size measured intraoperatively with a calibrated probe after the degenerated tendon edges were debrided (in mm)	No association	Continuous		Odds Ratio	2.572		[0.43 , 15.35]	0.109
9392	Kim, M.S.	2023	Repair Integrity	Image based evaluation with MRI (time not precisely described), evaluated by two independent fellowship-trained shoulder orthopedic surgeons using Sugaya et al. classification	6	Health: Stiffness/Capsulitis	Stiffness measured with passive range of motion, defined as forward flexion <120°, external rotation at the side <30° and internal rotation to the posterior lower than L3 spine level	No association	Dichotomous	Patients with stiffness - Patients without stiffness (reference)	Odds Ratio	0.182		[0.022 , 1.536]	0.117
6602	Lim, T.K.	2021	Repair Integrity	Image based evaluation with MRI at 6-month follow-up, evaluated by an experienced musculoskeletal radiologist using Sugaya et al. classification	6	Dem: Diabetes	Status of diabetes mellitus reported on medical chart	No association	Dichotomous	Patients with diagnosed diabetes mellitus - Patients without diagnosed diabetes mellitus (reference)	Odds Ratio	1.121	1	[0.969 , 1.279]	0.128
9656	Olthof, M.G.L.	2023	Repair Integrity	Image based evaluation with MRI at 1-year follow-up, evaluated by a fellowship-trained musculoskeletal radiologist using Sugaya et al. classification	12	Diagn: Tear size	Tear size measured with preoperative MRI	No association	Unclear		Odds Ratio	na		na	0.150
6602	Lim, T.K.	2021	Repair Integrity	Image based evaluation with MRI at 6-month follow-up, evaluated by an experienced musculoskeletal radiologist using Sugaya et al. classification	6	Diagn: Muscle atrophy SSP	Muscle atrophy of the supraspinatus measured on preoperative MRI, used of the scale proposed by Warner et al.	No association	Continuous		Odds Ratio	0.836	1	[0.82 , 1.034]	0.165
6602	Lim, T.K.	2021	Repair Integrity	Image based evaluation with MRI at 6-month follow-up, evaluated by an experienced musculoskeletal radiologist using Sugaya et al. classification	6	Dem: Age	Age of patients at the time of the surgery (in year)	No association	Continuous		Odds Ratio	1.121	1	[0.998 , 1.012]	0.172
3719	Kwon, J.	2019	Repair Integrity	Image based evaluation with MRI or CTA at 1-year follow-up, evaluated by a musculoskeletal radiologist with 10 years of experience and the surgeon to reach a consensus using Sugaya et al. classification for MRI or evidence of contrast leakage for CTA	12	Diagn: Tear size	Anteroposterior tear size measured with preoperative MRI or magnetic resonance arthrography (in mm)	No association	Continuous		Odds Ratio	na		na	0.182
6602	Lim, T.K.	2021	Repair Integrity	Image based evaluation with MRI at 6-month follow-up, evaluated by an experienced musculoskeletal radiologist using Sugaya et al. classification	6	Diagn: Fatty infiltration SSC	Fatty infiltration in the subscapularis measured with preoperative MRI, used of the Goutallier classification modified by Fuchs et al.	No association	Continuous		Odds Ratio	1.134	1	[0.949 , 1.136]	0.405
8922	Caffard, T.	2023	Repair Integrity	Image based evaluation with MRI at a minimum of 2-year follow-up, evaluated by 2 clinicans using Sugaya et al. classification	24	Diagn: Lateral acromial angle	Lateral acromial angle measured with preoperative MRI, a line was drawn between the superior and inferior rims of the glenoid, a second line parallel and tangential to the inferior surface of the acromion was drawn, the lateral acromial angle was defined as the angle between the two lines	No association	Continuous		Odds Ratio	1.2		[0.9 , 1.5]	0.210
2846	Liu, X.N.	2018	Repair Integrity	Image based evaluation with MRI at 1-year follow-up, evaluated by a musculoskeletal radiologist using Sugaya et al. classification	12	Diagn: Fatty infiltration SSP	Fatty infiltration of supraspinatus measured with preoperative MRI, evaluated at the level were the scapular spine and body form a Y-shape in the oblique sagittal view, used of Goutallier et al. classification (in %)	Positive association: as the fatty infiltration increases, so does the risk of defect	Continuous		Odds Ratio	1.124	1	[1.031 , 1.219]	0.011
2401	Baverel, L.	2018	Repair Integrity	Image based evaluation with ultrasound at 1-year follow-up, evaluated by a ultrasound radiologist using adapated Sugaya et al. classification for CTA	12	Dem: Smoking	Tobacco use, not precisely described	No association	Dichotomous		Odds Ratio	2.10		[0.62 , 6.84]	0.219
2401	Baverel, L.	2018	Repair Integrity	Image based evaluation with ultrasound at 1-year follow-up, evaluated by a ultrasound radiologist using adapated Sugaya et al. classification for CTA	12	Health: Functional scores	Preoparative evaluation of patients using the absolute Constant score	No association	Continuous		Odds Ratio	0.98		[0.95 , 1.01]	0.235
5145	Lobo-Escolar, L.	2020	Repair Integrity	Combined image based evaluation with MRI using Sugaya et al. classification, and symptomatic evaluation using visual analog scale score for pain and Jobe test and/or external rotation lag sign for functional impairment	6	Dem: Female sex	Biological sex	No association	Dichotomous	Male (reference) - Female	Odds Ratio	2.98		[0.48 , 18.52]	0.240
5145	Lobo-Escolar, L.	2020	Repair Integrity	Combined image based evaluation with MRI using Sugaya et al. classification, and symptomatic evaluation using visual analog scale score for pain and Jobe test and/or external rotation lag sign for functional impairment	6	Diagn: Fatty infiltration SSP	Fatty infiltration, used of Goutallier et al. Classification, extracted from medical records	Positive association: when the factor is moderate to severe fatty infiltration, the risk of defect increases	Dichotomous	Grades 0-2 (reference) - Grades 3-4	Odds Ratio	7.72		[1.29 , 46.33]	0.025
9656	Olthof, M.G.L.	2023	Repair Integrity	Image based evaluation with MRI at 1-year follow-up, evaluated by a fellowship-trained musculoskeletal radiologist using Sugaya et al. classification	12	Diagn: Fatty infiltration SSP	Fatty infiltration in the supraspinatus measured with preoperative MRI, used of Goutallier et al. Classification	No association	Dichotomous	Stage 0 - Stage 1 - Stage 2 (no reference described)	Odds Ratio	na		na	0.410
5145	Lobo-Escolar, L.	2020	Repair Integrity	Combined image based evaluation with MRI using Sugaya et al. classification, and symptomatic evaluation using visual analog scale score for pain and Jobe test and/or external rotation lag sign for functional impairment	6	Dem: Age	Age of patients at the time of the surgery (in year)	No association	Continuous		Odds Ratio	0.94		[0.84 , 1.06]	0.303
10768	Shibayama, Y.	2021	Repair Integrity	Image based evaluation with MRI at 2-year follow-up, evaluated by 2 shoulder fellowship-trained orthopedic surgeons using Sugaya et al. classification	24	Diagn: Muscle atrophy SSP	Muscle atrophy of the supraspinatus evaluated by using the tangent sign which is considered negative when the superior border of the supraspinatus is superior to the line tangential to the coracoid and scapular spine	No association	Dichotomous	Positive tangent sign - Negative tangent sign (reference)	Odds Ratio	4.903		[0.224 , 107.301]	0.313
9656	Olthof, M.G.L.	2023	Repair Integrity	Image based evaluation with MRI at 1-year follow-up, evaluated by a fellowship-trained musculoskeletal radiologist using Sugaya et al. classification	12	Treat: Surgical technique	Fixation type used during surgery	No association	Dichotomous	Single-row - Double-row(reference)	Odds Ratio	na		na	0.320
10768	Shibayama, Y.	2021	Repair Integrity	Image based evaluation with MRI at 2-year follow-up, evaluated by 2 shoulder fellowship-trained orthopedic surgeons using Sugaya et al. classification	24	Diagn: Tear size	Anteroposterior tear length measured with preoperative MRI in the anteroposterior dimension on oblique sagittal images (in mm)	No association	Continuous		Odds Ratio	0.905		[0.727 , 1.125]	0.367
2401	Baverel, L.	2018	Repair Integrity	Image based evaluation with ultrasound at 1-year follow-up, evaluated by a ultrasound radiologist using adapated Sugaya et al. classification for CTA	12	Anam: Preoperative corticoid injections	Preoperative corticoide injection, for patients with predominant subacromial inflammation without stiffness: injection under ultrasound guidance directly through a lateral approah, just below the midlateral aspect of the acromion / for patients with predominant stifness: injection under fluoroscopic guidance with contrast liquid by a posterior approach, through the acromioclavicular joint	No association	Continuous		Odds Ratio	0.85		[0.58 , 1.18]	0.367
9656	Olthof, M.G.L.	2023	Repair Integrity	Image based evaluation with MRI at 1-year follow-up, evaluated by a fellowship-trained musculoskeletal radiologist using Sugaya et al. classification	12	Diagn: Muscle fiber composition	Slow-type MHC-I muscle fibers, used of double immunofluorescent staining on cryosections (in %)	No association	Continuous		Odds Ratio	na		na	0.380
9656	Olthof, M.G.L.	2023	Repair Integrity	Image based evaluation with MRI at 1-year follow-up, evaluated by a fellowship-trained musculoskeletal radiologist using Sugaya et al. classification	12	Diagn: Muscle fiber composition	Fast-type MHC-II muscle fibers, used of double immunofluorescent staining on cryosections (in %)	No association	Continuous		Odds Ratio	na		na	0.380
2401	Baverel, L.	2018	Repair Integrity	Image based evaluation with ultrasound at 1-year follow-up, evaluated by a ultrasound radiologist using adapated Sugaya et al. classification for CTA	12	Diagn: Tear retraction	Tear retraction measured with preoperative MRI, used of the classification of Patte	No association	Dichotomous	No tendon retraction (unclear) (reference) - Tendon retraction (unclear)	Odds Ratio	1.68		[0.51 , 5.56]	0.388
9656	Olthof, M.G.L.	2023	Repair Integrity	Image based evaluation with MRI at 1-year follow-up, evaluated by a fellowship-trained musculoskeletal radiologist using Sugaya et al. classification	12	Diagn: Fatty infiltration SSC	Fatty infiltration in the subscapularis measured with preoperative MRI, quantitative assessment by placing freehand regions of interest on fat signal fraction maps on the most lateral slice where the scapular Y was still visible (in %)	No association	Continuous		Odds Ratio	na		na	0.530
5145	Lobo-Escolar, L.	2020	Repair Integrity	Combined image based evaluation with MRI using Sugaya et al. classification, and symptomatic evaluation using visual analog scale score for pain and Jobe test and/or external rotation lag sign for functional impairment	6	Dem: Smoking	Tobacco use, not precisely described	No association	Dichotomous		Odds Ratio	1.96		[0.39 , 9.65]	0.407
9656	Olthof, M.G.L.	2023	Repair Integrity	Image based evaluation with MRI at 1-year follow-up, evaluated by a fellowship-trained musculoskeletal radiologist using Sugaya et al. classification	12	Diagn: Fatty infiltration SSP	Fatty infiltration in the supraspinatus measured with preoperative MRI, quantitative assessment by placing freehand regions of interest on fat signal fraction maps on the most lateral slice where the scapular Y was still visible (in %)	No association	Continuous		Odds Ratio	na		na	0.570
6602	Lim, T.K.	2021	Repair Integrity	Image based evaluation with MRI at 6-month follow-up, evaluated by an experienced musculoskeletal radiologist using Sugaya et al. classification	6	Health: Shoulder activity	Demand of shoulder activity during sports or hobby (in %), not precisely described	No association	Continuous		Odds Ratio	0.948	1	[0.852 , 1.080]	0.488
9556	Manop, P.	2023	Repair Integrity	Image based evaluation with MRI at a minimum of 6-month follow-up, evaluated by an orthopaedic surgeon and a musculoskeletal radiologist using Sugaya et al. classification	6	Diagn: Tear retraction	Tear retraction measured with preoperative MRI	No association	Dichotomous	Patients with tear retraction < 1cm (reference) - Patients with tear retraction more than 3 cm	Odds Ratio	2.54		[0.18 , 35.27]	0.488
6602	Lim, T.K.	2021	Repair Integrity	Image based evaluation with MRI at 6-month follow-up, evaluated by an experienced musculoskeletal radiologist using Sugaya et al. classification	6	Diagn: Tear size	Anteroposterior tear size measured intraoperatively with a calibrated probe (in mm)	No association	Continuous		Odds Ratio	1.081	1	[0.995 , 1.011]	0.496
2401	Baverel, L.	2018	Repair Integrity	Image based evaluation with ultrasound at 1-year follow-up, evaluated by a ultrasound radiologist using adapated Sugaya et al. classification for CTA	12	Treat: Duration of follow-up	Duration of follow-up after the surgery (in year)	No association	Continuous		Odds Ratio	0.85		[0.49 , 1.39]	0.520
9656	Olthof, M.G.L.	2023	Repair Integrity	Image based evaluation with MRI at 1-year follow-up, evaluated by a fellowship-trained musculoskeletal radiologist using Sugaya et al. classification	12	Diagn: Fatty infiltration ISP	Fatty infiltration in the infraspinatus measured with preoperative MRI, quantitative assessment by placing freehand regions of interest on fat signal fraction maps on the most lateral slice where the scapular Y was still visible (in %)	No association	Continuous		Odds Ratio	na		na	0.760
9392	Kim, M.S.	2023	Repair Integrity	Image based evaluation with MRI (time not precisely described), evaluated by two independent fellowship-trained shoulder orthopedic surgeons using Sugaya et al. classification	6	Dem: Diabetes	Diabetes mellitus measured after surgery	No association	Dichotomous	Patients with controlled DM, with HbA1c < 7% - Patients with uncontrolled DM, with HbA1c > or equal 7% (reference)	Odds Ratio	1.689		[0.317, 8.989]	0.539
9323	Johnson, A.H.	2023	Repair Integrity	Symptomatic evaluation (time not precisely described) and, only for symptomatic patients, image based evaluation with non-contrast MRI was performed and evaluated by a radiologist and a surgeon (no classification mentionned)	12	Dem: ASA	American society of anesthesiologists score, not precisely described	No association	Dichotomous	ASA < 3 (reference) - ASA > or equal 3	Odds Ratio	1.341		[0.511 , 3.519]	0.551
9656	Olthof, M.G.L.	2023	Repair Integrity	Image based evaluation with MRI at 1-year follow-up, evaluated by a fellowship-trained musculoskeletal radiologist using Sugaya et al. classification	12	Diagn: Fatty infiltration SSC	Fatty infiltration in the subscapularis measured with preoperative MRI, used of Goutallier et al. Classification	No association	Dichotomous	Stage 0 - Stage 1 - Stage 2 (no reference described)	Odds Ratio	na		na	0.790
1431	Tashjian, R.Z.	2016	Repair Integrity	Image based evaluation with MRI at 1-year follow-up, used of pattern defined by Cho et al.	12	Dem: Age	Age of patients at the time of the surgery (in year)	No association	Continuous		Odds Ratio	0.98		[0.924 , 1.039]	0.594
9656	Olthof, M.G.L.	2023	Repair Integrity	Image based evaluation with MRI at 1-year follow-up, evaluated by a fellowship-trained musculoskeletal radiologist using Sugaya et al. classification	12	Diagn: Muscle atrophy	Supraspinatus muscle atrophy, used of tangent sign	No association	Dichotomous	Positive tangent sign -Negative tangent sign (no reference described)	Odds Ratio	na		na	0.600
9656	Olthof, M.G.L.	2023	Repair Integrity	Image based evaluation with MRI at 1-year follow-up, evaluated by a fellowship-trained musculoskeletal radiologist using Sugaya et al. classification	12	Diagn: Fatty infiltration ISP	Fatty infiltration in the infraspinatus measured with preoperative MRI, used of Goutallier et al. Classification	No association	Dichotomous	Stage 0 - Stage 1 - Stage 2 (no reference described)	Odds Ratio	na		na	0.950
5145	Lobo-Escolar, L.	2020	Repair Integrity	Combined image based evaluation with MRI using Sugaya et al. classification, and symptomatic evaluation using visual analog scale score for pain and Jobe test and/or external rotation lag sign for functional impairment	6	Diagn: Acromiohumeral distance	Acromiohumeral distance measured from the inferior surface of the acromion to the superior aspect of the humeral head (in mm), extracted from medical records	No association	Dichotomous	Acromiohumeral distance less than 7 mm (reference) - Acromiohumeral distance more than 7 mm	Odds Ratio	0.671		[0.130 , 3.448]	0.634
8922	Caffard, T.	2023	Repair Integrity	Image based evaluation with MRI at a minimum of 2-year follow-up, evaluated by 2 clinicans using Sugaya et al. classification	24	Diagn: Glenoid distance	Glenoidal version measured with preoperative MRI in the axial plane, the Friedman line which connects the media tip of the scapula to the center of the glenoid was drawn, a second line was traced between the anterior and posterior margins of the glenoid, the angle between these two lines is the glenoid version	No association	Continuous		Odds Ratio	1		[0.8 , 1.4]	0.650
9656	Olthof, M.G.L.	2023	Repair Integrity	Image based evaluation with MRI at 1-year follow-up, evaluated by a fellowship-trained musculoskeletal radiologist using Sugaya et al. classification	12	Dem: Female sex	Biological sex	No association	Dichotomous	Male (reference) - Female	Odds Ratio	na		na	0.650
8922	Caffard, T.	2023	Repair Integrity	Image based evaluation with MRI at a minimum of 2-year follow-up, evaluated by 2 clinicans using Sugaya et al. classification	24	Diagn: Acromial tilt	Acromial tilt measured with preoperative MRI, defined as the angle between a line connecting the anterior and posterior margins of the acromion and a line extending from the posterior margin of the acromion to the distal end of the coracoid	No association	Continuous		Odds Ratio	1		[0.8 , 1.3]	0.710
6602	Lim, T.K.	2021	Repair Integrity	Image based evaluation with MRI at 6-month follow-up, evaluated by an experienced musculoskeletal radiologist using Sugaya et al. classification	6	Dem: Hyper/Hypothyroidism	Thyroid disease, not precisely described	No association	Dichotomous	Patients with thyroid disease (reference) - Patients without thyroid disease	Odds Ratio	1.028	1	[0.949 , 1.079]	0.716
1431	Tashjian, R.Z.	2016	Repair Integrity	Image based evaluation with MRI at 1-year follow-up, used of pattern defined by Cho et al.	12	Dem: Female sex	Biological sex	No association	Dichotomous	Not clearly described	Odds Ratio	0.75		[0.154 , 3.697]	0.725
532	Park, J.S.	2015	Repair Integrity	Image based evaluation with MRI or CTA at 1-year follow-up, evaluated by a musculoskeletal radiologist, used of Sugaya et al. classification for MRI	12	Diagn: Fatty infiltration ISP	Fatty degeneration of the infraspitanus mesured with preoperative MRI, evaluated at the level where the scapular spine and body form a Y-shape in the oblique view and classified according to Goutallier et al. classification and modified by Fuchs et al.	Positive association: as the fatty degeneration of the infraspinatus increases, so does the risk of defect	Dichotomous	Fatty degeneration less than or equal to 1 (reference) - Fatty degeneration greater than or equal to 2	Odds Ratio	4.242		[1.957 , 9.199]	0.001
532	Park, J.S.	2015	Repair Integrity	Image based evaluation with MRI or CTA at 1-year follow-up, evaluated by a musculoskeletal radiologist, used of Sugaya et al. classification for MRI	12	Diagn: Fatty infiltration SSC	Fatty degeneration of the subscapularis mesured with preoperative MRI, evaluated at the level where the scapular spine and body form a Y-shape in the oblique view and classified according to Goutallier et al. classification and modified by Fuchs et al.	No association	Dichotomous	Fatty degeneration less than or equal to 1 (reference) - Fatty degeneration greater than or equal to 2	Odds Ratio	na		na	0.068
9656	Olthof, M.G.L.	2023	Repair Integrity	Image based evaluation with MRI at 1-year follow-up, evaluated by a fellowship-trained musculoskeletal radiologist using Sugaya et al. classification	12		Time intervalle between start of symptoms or trauma and the surgery	No association	Dichotomous	Delayed repair, with more than 3 months before surgery - quick repair, with less than 3 months before surgery	Odds Ratio	na		na	0.820
9392	Kim, M.S.	2023	Repair Integrity	Image based evaluation with MRI (time not precisely described), evaluated by two independent fellowship-trained shoulder orthopedic surgeons using Sugaya et al. classification	6	Dem: HbA1c level	HbA1c level within 3-6 months after surgery	No association	Continuous		Odds Ratio	0.905		[0.381 , 2.148]	0.821
10768	Shibayama, Y.	2021	Repair Integrity	Image based evaluation with MRI at 2-year follow-up, evaluated by 2 shoulder fellowship-trained orthopedic surgeons using Sugaya et al. classification	24	Diagn: Tear size	Mediolateral tear length measured with preoperative MRI by the straight line distance between the lateral margin of the footprint of the supraspinatus and the medial margin of the retracted cuff on oblique coronal images (in mm)	No association	Continuous		Odds Ratio	1.029		[0.771 , 1.373]	0.846
2401	Baverel, L.	2018	Repair Integrity	Image based evaluation with ultrasound at 1-year follow-up, evaluated by a ultrasound radiologist using adapated Sugaya et al. classification for CTA	12	Dem: Female sex	Biological sex	No association	Dichotomous	Male (reference) - Female	Odds Ratio	1.10		[0.39 , 3.15]	0.851
8922	Caffard, T.	2023	Repair Integrity	Image based evaluation with MRI at a minimum of 2-year follow-up, evaluated by 2 clinicans using Sugaya et al. classification	24	Diagn: Acromial index	Acromial index measured with preoperative MRI, a line was drawn to connect the superior and inferior borders of the glenoid and defined as the glenoid plane, a second line, parallel to the glenoid plane, was drawn at the most lateral point of the acromion and defined as the acromion plane, a third line was drawn at the most lateral point of the humeral head and defined as the humeral head plane, …	No association	Continuous		Odds Ratio	3.7		[0.005 , 1.7]	0.870
9323	Johnson, A.H.	2023	Repair Integrity	Symptomatic evaluation (time not precisely described) and, only for symptomatic patients, image based evaluation with non-contrast MRI was performed and evaluated by a radiologist and a surgeon (no classification mentionned)	12	Anam: Preoperative corticoid injections	Steroid injection between 3 to 6 months preoperatively	No association	Dichotomous	No steroid injection (reference) - Steroid injection	Odds Ratio	0.847		[0.098 , 7.341]	0.881
10041	Yeom, J.W.	2023	Repair Integrity	Image based evaluation with MRI at 1-year follow-up, evaluated by a fellowship trained shoulder surgeon using Sugaya et al. classification	12	Dem: Age-adjusted CCI	Charlson Comorbidity Index adjusted for age	No association	Unclear		Odds Ratio	na		na	0.882
532	Park, J.S.	2015	Repair Integrity	Image based evaluation with MRI or CTA at 1-year follow-up, evaluated by a musculoskeletal radiologist, used of Sugaya et al. classification for MRI	12	Diagn: Tear retraction	Tear retraction measured intraoperatively as the distance between the lateral margin of the rotator cuff tear to the lateral end of the footprint (in cm), used of a calibrated probe after limited debridement of the mucoid degeneration or a frayed tendon edge	No association	Dichotomous	Tear retraction less than or equal to 2 cm (reference) - Tear size greater than 2 cm	Odds Ratio	na		na	0.915
3888	Park, S.G.	2019	Repair Integrity	Image based evaluation with MRI at a minimum of 1-year follow-up, evaluated by 2 independent musculoskeletal radiologists using Sugaya et al. classification	12	Diagn: Fatty infiltration ISP	Fatty infiltration in the infraspinatus measured with preoperative MRI in most lareral T1-weighted oblique sagittal images where the scapular spine was seen in contact with the scapular body, used of a specific classification	No association	Dichotomous	No fatty infiltration (grade less than 1.5) (reference) - Fatty infiltration (grade more than 1.5)	Odds Ratio	8.919		[1.07 , 74.61]	0.063
10768	Shibayama, Y.	2021	Repair Integrity	Image based evaluation with MRI at 2-year follow-up, evaluated by 2 shoulder fellowship-trained orthopedic surgeons using Sugaya et al. classification	24	Diagn: Fatty infiltration SSP	Fatty infiltration in the supraspinatus measured with preoperative MRI, used of the Goutallier classification as modified by Fuchs et al.	No association	Dichotomous	No fatty infiltration (unclear) (reference) - Fatty infiltration (unclear)	Odds Ratio	4.946		[0.322 , 75.969]	0.251
9323	Johnson, A.H.	2023	Repair Integrity	Symptomatic evaluation (time not precisely described) and, only for symptomatic patients, image based evaluation with non-contrast MRI was performed and evaluated by a radiologist and a surgeon (no classification mentionned)	12	Diagn: Osteoarthritis	Patients with or without osteoarthritis, not precisely described	No association	Dichotomous	No osteoarthritis (reference) - Osteoarthritis	Odds Ratio	0.987		[0.366 , 2.662]	0.979
1427	Tan, M.	2016	Repair Integrity	Image based evaluation with ultrasound at 6-month follow-up, comparison with the pre-operative images by the same sonographer (no classification mentionned)	6	Anam: Trauma	Patients reported history of trauma, if they recalled a specific injury that caused their symptoms or not	Not reported	Dichotomous	Traumatic history (reference) - Nontraumatic history	Result of a test	na		na	na
10214	Galasso, O.	2024	Repair Integrity	Image based evaluation with utrasonography at a minimum of 2-year follow-up, evaluated by two musculoskeletal radiologists using the Sugaya et al, classification adapted for US assessment	24	Anam: Symptom duration (timing)	Symptom during before surgery (in months)	No association	Continuous		Odds Ratio	na		na	na
10214	Galasso, O.	2024	Repair Integrity	Image based evaluation with utrasonography at a minimum of 2-year follow-up, evaluated by two musculoskeletal radiologists using the Sugaya et al, classification adapted for US assessment	24	Dem: Age	Age of patients at the time of the surgery (in year)	No association	Continuous		Odds Ratio	na		na	na
10214	Galasso, O.	2024	Repair Integrity	Image based evaluation with utrasonography at a minimum of 2-year follow-up, evaluated by two musculoskeletal radiologists using the Sugaya et al, classification adapted for US assessment	24	Dem: Hypercholesterolemia	Not precisely described	No association	Continuous		Odds Ratio	na		na	na
10214	Galasso, O.	2024	Repair Integrity	Image based evaluation with utrasonography at a minimum of 2-year follow-up, evaluated by two musculoskeletal radiologists using the Sugaya et al, classification adapted for US assessment	24	Health: Functional scores	Preoperative Constant Murley Score	No association	Unclear		Odds Ratio	na		na	na
10214	Galasso, O.	2024	Repair Integrity	Image based evaluation with utrasonography at a minimum of 2-year follow-up, evaluated by two musculoskeletal radiologists using the Sugaya et al, classification adapted for US assessment	24	Treat: Acromioplasty	Acromioplasty performed during surgery	No association	Dichotomous	Unclear	Odds Ratio	na		na	na
1427	Tan, M.	2016	Repair Integrity	Image based evaluation with ultrasound at 6-month follow-up, comparison with the pre-operative images by the same sonographer (no classification mentionned)	6	Dem: Diabetes	Status of diabetes mellitus reported by patients at the time of the surgery	Not reported	Dichotomous	Patients with diagnosed diabetes mellitus - Patients without diagnosed diabetes mellitus (reference)	Result of a test	na	1	na	na
2114	Rashid, M.S.	2017	Repair Integrity	Image based evaluation with MRI or CTA at 1-year follow-up, evaluation by one senior musculoskeletal radiologist (no classification mentionned)	12	Anam: Affected side dominant	Tear affected hand dominant arm	No association	Dichotomous	Left - Right (no reference described)	Odds Ratio	na	0	na	na
2114	Rashid, M.S.	2017	Repair Integrity	Image based evaluation with MRI or CTA at 1-year follow-up, evaluation by one senior musculoskeletal radiologist (no classification mentionned)	12	Anam: Preoperative corticoid injections	Assumption that it is preoperative corticosteroid injection, not precisely described	No association	Unclear		Odds Ratio	na	0	na	na
2114	Rashid, M.S.	2017	Repair Integrity	Image based evaluation with MRI or CTA at 1-year follow-up, evaluation by one senior musculoskeletal radiologist (no classification mentionned)	12	Dem: Female sex	Biological sex	No association	Dichotomous	Male - Female (no reference described)	Odds Ratio	na		na	na
2114	Rashid, M.S.	2017	Repair Integrity	Image based evaluation with MRI or CTA at 1-year follow-up, evaluation by one senior musculoskeletal radiologist (no classification mentionned)	12	Diagn: Tear severity	Tear severity and size measured intraoperatively in the anterior-posterior dimension (in cm)	No association	Dichotomous	Small tears defined as full-thickness defects in the supraspinatus tendon under 1 cm (assumed reference) - Medium tears defined as full-thickness defects in the supraspinatus only, greater than 1 cm and less than 3 cm	Odds Ratio	na		na	na
2114	Rashid, M.S.	2017	Repair Integrity	Image based evaluation with MRI or CTA at 1-year follow-up, evaluation by one senior musculoskeletal radiologist (no classification mentionned)	12	Diagn: Tear severity	Tear severity and size measured intraoperatively in the anterior-posterior dimension (in cm)	No association	Dichotomous	Small tears defined as full-thickness defects in the supraspinatus tendon under 1 cm (assumed reference) - Large tears involved full-thickness defects of both the supraspinatus and infraspinatus tendons, greater than 3 cm and less than 5 cm	Odds Ratio	na		na	na
10768	Shibayama, Y.	2021	Repair Integrity	Image based evaluation with MRI at 2-year follow-up, evaluated by 2 shoulder fellowship-trained orthopedic surgeons using Sugaya et al. classification	24	Diagn: Fatty infiltration ISP	Fatty infiltration in the infraspinatus measured with preoperative MRI, used of the Goutallier classification as modified by Fuchs et al.	No association	Dichotomous	No fatty infiltration (unclear) (reference) - Fatty infiltration (unclear)	Odds Ratio	1.088		[0.229 , 5.171]	0.916
9920	Tokunaga, T.	2023	Repair Integrity	Image based evaluation with MRI at a minimum of 6-month follow-up, used of Sugaya et al. classification	6	Diagn: Tendon degeneration	Torn tendon degeneration evaluated with the Bonar score on intraoperative biopsies, four aspects evaluation: tenocytes, ground substance, collagen alignment and vascularity	Positive association: as the Bonar score increases, so does the risk of defect	Continuous		Odds Ratio	1.7		[1.3 , 2.4]	0.001
10041	Yeom, J.W.	2023	Repair Integrity	Image based evaluation with MRI at 1-year follow-up, evaluated by a fellowship trained shoulder surgeon using Sugaya et al. classification	12	Diagn: Fatty infiltration	Fatty infiltration measured with preoperative MRI, used of the classification of Goutallier et al.	Positive association: as the fatty infiltration increases, so does the risk of defect	Dichotomous	Unclear	Odds Ratio	1.866		[1.045 , 3.330]	0.035
4180	Chen, Y.	2020	Repair Integrity	Image based evaluation with MRI at a minimum of 24-month follow-up, evaluated by an experienced radiologist using Sugaya et al. classification	24	Diagn: Tear severity	Amount of involved tendon (in %)	No association	Dichotomous	Supraspinatus - Supraspinatus and infraspinatus - Supraspinatus and subscapularis (no reference described)	Other	na		na	na
2846	Liu, X.N.	2018	Repair Integrity	Image based evaluation with MRI at 1-year follow-up, evaluated by a musculoskeletal radiologist using Sugaya et al. classification	12	Diagn: Tear size	Anteroposterior tear size measured with preoperatively MRI with the most representative T sagittal image, measured from the posterior tendon border to the anterior tendon border at the rotator interval egde (in mm)	Not reported	Continuous		Other	na		na	na
8922	Caffard, T.	2023	Repair Integrity	Image based evaluation with MRI at a minimum of 2-year follow-up, evaluated by 2 clinicans using Sugaya et al. classification	24	Treat: Acromioplasty	Acromioplasty performed during surgery	No association	Dichotomous	Patients with acromioplasty - Patients without acromioplasty (no reference described)	Odds Ratio	na		na	na
8922	Caffard, T.	2023	Repair Integrity	Image based evaluation with MRI at a minimum of 2-year follow-up, evaluated by 2 clinicans using Sugaya et al. classification	24	Treat: Surgical technique	Concomitant subscapularis reconstruction performed during surgery	No association	Dichotomous	Patients with concomitant subscapularis reconstruction - Patients without concomitant subscapularis reconstruction (no reference described)	Odds Ratio	na		na	na
8922		2023	Repair Integrity	Image based evaluation with MRI at a minimum of 2-year follow-up, evaluated by 2 clinicans using Sugaya et al. classification	24	Treat: Surgical technique	Tenodesis of the long head of the biceps tendon performed during surgery	No association	Dichotomous	Patients with tenodesis - Patients without tenodesis (no reference described)	Odds Ratio	na		na	na
8922	Caffard, T.	2023	Repair Integrity	Image based evaluation with MRI at a minimum of 2-year follow-up, evaluated by 2 clinicans using Sugaya et al. classification	24	Treat: Surgical technique	Lateral clavicula resection performed during surgery	No association	Dichotomous	Patients with clavicula resection - Patients without clavula resection(no reference described)	Odds Ratio	na		na	na
7945	Guo, A. A.	2022	Repair Integrity	Image based evaluation with ultrasound at 6-month follow-up, evaluated by an experienced musculoskeletal sonographer (no classification mentionned)	6	Diagn: Tendon mobility	Tendon mobility scored by surgeon from 1 to 4	No association	Unclear		Other	na		na	na
7945	Guo, A. A.	2022	Repair Integrity	Image based evaluation with ultrasound at 6-month follow-up, evaluated by an experienced musculoskeletal sonographer (no classification mentionned)	6	Diagn: Tissue quality	Tissue quality scored by surgeon from 1 to 4	No association	Unclear		Other	na		na	na
7945	Guo, A. A.	2022	Repair Integrity	Image based evaluation with ultrasound at 6-month follow-up, evaluated by an experienced musculoskeletal sonographer (no classification mentionned)	6	Health: Range of motion	Measured of the 6-week abduction during physical therapy	No association	Continuous		Other	na		na	na
7945	Guo, A. A.	2022	Repair Integrity	Image based evaluation with ultrasound at 6-month follow-up, evaluated by an experienced musculoskeletal sonographer (no classification mentionned)	6	Health: Range of motion	Measured of the 6-week internal rotation during physical therapy	No association	Continuous		Other	na		na	na
7945	Guo, A. A.	2022	Repair Integrity	Image based evaluation with ultrasound at 6-month follow-up, evaluated by an experienced musculoskeletal sonographer (no classification mentionned)	6	Health: Range of motion	Measured of the 6-week internal rotation strength during physical therapy	No association	Continuous		Other	na		na	na
7945	Guo, A. A.	2022	Repair Integrity	Image based evaluation with ultrasound at 6-month follow-up, evaluated by an experienced musculoskeletal sonographer (no classification mentionned)	6	Health: Range of motion	Measured of the 6-week lift-off strength during physical therapy	No association	Continuous		Other	na		na	na
4180	Chen, Y.	2020	Repair Integrity	Image based evaluation with MRI at a minimum of 24-month follow-up, evaluated by an experienced radiologist using Sugaya et al. classification	24	Health: Stiffness/Capsulitis	Preoperative shoulder stiffness (in %)	No association	Continuous		Other	na		na	na
1427	Tan, M.	2016	Repair Integrity	Image based evaluation with ultrasound at 6-month follow-up, comparison with the pre-operative images by the same sonographer (no classification mentionned)	6	Treat: Acromioplasty	Concomitant acromioplasty performed or not during the surgery	Not reported	Dichotomous	Acromioplasty performed (reference) - No acromioplasty performed	Result of a test	na		na	na
7945	Guo, A. A.	2022	Repair Integrity	Image based evaluation with ultrasound at 6-month follow-up, evaluated by an experienced musculoskeletal sonographer (no classification mentionned)	6	Treat: Number of anchors	Number of anchors used during the surgery	Positive association: as the number of anchors increases, so does the risk of defect	Continuous		Other	na		na	na
7945	Guo, A. A.	2022	Repair Integrity	Image based evaluation with ultrasound at 6-month follow-up, evaluated by an experienced musculoskeletal sonographer (no classification mentionned)	6	Treat: Repair quality	Repair quality scored by surgeon from 1 to 4	No association	Unclear		Other	na		na	na
7945	Guo, A. A.	2022	Repair Integrity	Image based evaluation with ultrasound at 6-month follow-up, evaluated by an experienced musculoskeletal sonographer (no classification mentionned)	6	Treat: Surgeon experience	Number of surgery performed by the surgeon during the study	No association	Continuous		Other	na		na	na
7945	Guo, A. A.	2022	Repair Integrity	Image based evaluation with ultrasound at 6-month follow-up, evaluated by an experienced musculoskeletal sonographer (no classification mentionned)	6	Treat: Surgery duration	Operative time (in min)	Positive association: as the operative time increases, so does the risk of defect	Continuous		Other	na		na	na
